# Supplementary material for: Assessment of the Quality and Readability of Web-Based Arabic Health Information on Halitosis: Infodemiological Study
Source: J Med Internet Res. 2024 Aug 28;26:e54072. doi: 10.2196/54072 (PMC11391154; doi:10.2196/54072)
Supplement: Multimedia Appendix 1 [file jmir_v26i1e54072_app1.xlsx]

## Sheet: ALL-WEBSITES
		1. commercial
		2. non-profit organisation		1. medical facts
		3. university/medical centre		2. clinical trials				authors contributors
		4. government	1. exclusively	3. question and answers	0: No	0: No	0: No	affiliations		Ownership	dates of posting
		5. Journalism	2. partly related to the topic	4. human interest stories	1: Yes	1: Yes	1: Yes	relevant credentials	clear references and sources cited	sponsorship, advertising, commercial funding or potential conflicts of interests	date of updating
SN new	Website Link	affiliation	specialisation	content type	image	video	audio	Authorship	Attribution	Disclosure	Currency	JAMA total	Q1	Q2	Q3	Q4	Q5	Q6	Q7	Q8	Q9	Q10	Q11	Q12	Q13	Q14	Q15	Q16	DISCERN total	HONcode	Number of characters (without spaces):	Number of words:	Number of sentences:	Average number of characters per word:	Average number of syllables per word:	Average number of words per sentence:	Flesch Kincaid Grade level:	SMOG:	Flesch Reading Ease:
1	https://ar.wikipedia.org/wiki/%D8%A8%D8%AE%D8%B1_%D9%81%D9%85%D9%88%D9%8A	2	1	1	0	0	0	0	1	0	1	2	1	1	3	5	5	5	5	1	3	3	3	1	1	5	1	3	46	0	10,946.00	2,255.00	96.00	4.85	2023-01-04	23.49	5.89	2023-06-06	94.68
2	https://www.moh.gov.sa/HealthAwareness/EducationalContent/Blog/1427/Pages/ARTICLE-2006-12-6-011.aspx	4	1	1	0	0	1	0	0	0	1	1	3	5	5	3	3	3	1	1	5	3	3	1	1	5	1	3	46	0	5,028.00	1,053.00	23.00	4.77	1.00	45.78	14.11	2023-04-14	75.44
3	https://www.webteb.com/articles/%D8%A7%D9%84%D8%A8%D8%AE%D8%B1_29281	1	1	1	1	0	0	0	0	0	0	0	3	5	5	1	3	3	3	1	5	1	1	1	1	5	1	3	42	0	3,647.00	754.00	44.00	4.84	2023-01-03	17.14	2023-03-25	4.85	102.26
4	https://www.msdmanuals.com/ar/home/%D8%A7%D8%B6%D8%B7%D8%B1%D8%A7%D8%A8%D8%A7%D8%AA-%D8%A7%D9%84%D9%81%D9%85-%D9%88%D8%A7%D9%84%D8%A3%D8%B3%D9%86%D8%A7%D9%86/%D8%A3%D8%B9%D8%B1%D8%A7%D8%B6-%D8%A7%D8%B6%D8%B7%D8%B1%D8%A7%D8%A8%D8%A7%D8%AA-%D8%A7%D9%84%D9%81%D9%85-%D9%88%D8%A7%D9%84%D8%A3%D8%B3%D9%86%D8%A7%D9%86/%D8%B1%D8%A7%D8%A6%D8%AD%D8%A9-%D8%A7%D9%84%D9%81%D9%85-%D8%A7%D9%84%D9%83%D8%B1%D9%8A%…	1	1	1	0	0	0	1	0	1	0	2	1	1	5	1	3	3	5	1	3	1	3	1	3	5	3	3	42	0	6,885.00	1,426.00	66.00	4.83	2023-01-02	21.61	4.87	4.78	98.64
5	https://www.enabbaladi.net/archives/121371	5	1	1	1	0	0	0	0	0	0	0	1	1	5	1	3	3	1	1	3	1	1	1	1	5	1	1	30	0	5,176.00	1,108.00	32.00	4.67	2023-01-02	34.62	9.93	4.68	85.56
6	https://www.alriyadh.com/1674823	5	1	1	0	0	0	0	0	0	0	0	1	1	5	1	3	3	1	1	3	1	3	1	1	5	1	1	32	0	6,011.00	1,225.00	33.00	4.91	2023-01-02	37.12	10.90	5.34	83.04
7	https://www.listerine-me.com/ar/bad-breath/how-to-get-rid-of-bad-breath	1	1	1	1	0	0	0	0	0	0	0	1	1	5	1	1	3	3	1	5	1	1	3	1	5	1	1	34	0	4,223.00	908.00	38.00	4.65	1.00	23.89	5.53	3.00	97.98
8	https://www.listerine-me.com/ar/bad-breath	1	1	1	0	0	0	0	0	0	0	0	1	1	5	1	1	3	3	1	1	1	1	1	1	5	3	1	30	0	2,748.00	600.00	30.00	4.58	1.00	20.00	2023-04-01	3.00	101.94
9	https://www.mayoclinic.org/ar/diseases-conditions/bad-breath/diagnosis-treatment/drc-20350925	3	1	1	1	0	0	0	0	0	0	0	1	1	5	3	3	5	5	1	5	1	1	1	1	5	1	1	40	0	6,615.00	1,383.00	89.00	4.78	1.00	15.54	2.30	3.58	106.22
10	https://www.colgate.com/ar-sa/oral-health/bad-breath/bad-breath-from-stomach-what-it-means-and-how-to-deal	1	1	1	1	0	0	0	0	0	0	0	1	1	5	3	1	5	5	1	3	3	1	1	1	5	5	1	42	0	2,749.00	585.00	34.00	4.70	1.00	17.21	2.92	3.00	104.77
11	https://www.colgate.com/ar-sa/oral-health/bad-breath/all-about-bad-breath	1	1	1	1	0	0	0	0	0	0	0	1	1	5	1	1	3	3	1	5	3	1	1	1	5	3	1	36	0	2,783.00	564.00	19.00	4.93	1.00	29.68	7.79	3.00	92.11
12	https://www.alkhaleej.ae/%D9%85%D9%84%D8%AD%D9%82/%D8%A8%D8%AE%D8%B1-%D8%A7%D9%84%D9%81%D9%85-%D8%B9%D9%8E%D8%B1%D8%B6-%D9%85%D8%AD%D8%B1%D8%AC-%D8%A7%D8%AC%D8%AA%D9%85%D8%A7%D8%B9%D9%8A%D8%A7%D9%8B	5	1	1	1	0	1	0	0	0	0	0	1	1	5	1	3	3	1	1	3	1	1	1	1	5	1	1	30	0	6,417.00	1,286.00	15.00	4.99	1.00	85.73	29.65	3.00	35.22
13	https://smilekw.com/index.php/ar/public-resources/awareness-prevention/bad-mouth-smell/	4	1	1	0	0	0	0	0	0	0	0	1	1	5	1	1	3	1	1	3	3	1	1	1	5	1	1	30	0	1,566.00	302.00	23.00	2023-05-19	2023-01-01	13.13	1.45	2023-04-14	108.07
14	https://www.alyaum.com/articles/26651/	5	1	1	0	0	0	0	0	0	0	0	1	1	5	1	3	3	1	1	3	1	1	1	1	5	1	1	30	0	2,812.00	622.00	36.00	4.52	1.00	17.28	2.95	3.00	104.70
15	https://www.alqabas.com/article/543493	5	1	1	1	0	0	0	0	0	0	0	1	1	5	1	3	3	1	1	1	1	1	1	1	3	1	1	26	0	754.00	171.00	12.00	4.41	1.00	14.25	1.77	3.00	107.77
16	https://gesund.bund.de/ar/mundgeruch	4	1	1	1	0	1	0	0	0	0	0	1	1	5	3	3	5	5	1	3	1	1	1	1	5	1	1	38	0	3,974.00	802.00	40.00	4.96	1.00	20.05	2023-04-03	3.00	101.88
17	https://sabamedical.com/%d8%b1%d8%a7%d8%a6%d8%ad%d8%a9-%d8%a7%d9%84%d9%81%d9%85-%d8%a7%d9%84%d9%83%d8%b1%d9%8a%d9%87%d8%a9-%d8%aa%d8%b2%d8%b9%d8%ac-%d8%a7%d9%84%d9%85%d9%84%d8%a7%d9%8a%d9%8a%d9%86-%d9%88%d8%b9%d9%84%d8%a7/	3	1	1	1	0	0	0	0	0	0	0	1	1	5	3	3	5	1	1	3	3	3	1	1	5	3	1	40	0	3,044.00	630.00	30.00	4.83	1.00	21.00	4.40	3.00	100.92
18	https://arabic.cnn.com/scitech/2014/02/23/what-do-about-your-bad-breath	5	1	1	1	0	0	0	0	0	0	0	1	1	5	1	3	3	1	1	3	1	1	1	1	5	1	1	30	0	1,503.00	299.00	9.00	2023-05-03	2023-01-04	33.22	9.60	2023-06-16	85.40
19	https://sehaweghethaa.com/%D9%85%D8%A7-%D8%A3%D8%B3%D8%A8%D8%A7%D8%A8-%D8%A8%D8%AE%D8%B1-%D8%A7%D9%84%D9%81%D9%85%D8%9F-%D9%88%D9%85%D8%A7-%D8%B9%D9%84%D8%A7%D8%AC%D9%87%D8%9F/	1	1	1	1	0	0	0	0	0	0	0	1	1	5	1	1	3	1	1	3	1	1	1	1	3	1	1	26	0	1,083.00	217.00	5.00	4.99	1.00	43.40	13.14	3.00	78.18
20	https://www.mosoah.com/health/conditions-and-disease/%D8%A7%D9%82%D8%B3%D9%85-%D8%A8%D8%A7%D9%84%D9%84%D9%87-%D8%B4%D9%81%D9%8A%D8%AA-%D9%85%D9%86-%D8%A8%D8%AE%D8%B1-%D8%A7%D9%84%D9%81%D9%85-%D8%AE%D8%B7%D9%88%D8%A7%D8%AA-%D8%A7%D9%84%D8%B9%D9%84%D8%A7/	1	1	1	1	0	0	0	0	0	0	0	1	1	5	1	3	3	1	1	3	3	1	5	1	5	1	1	36	0	4,812.00	1,046.00	36.00	4.60	1.00	29.06	7.59	3.91	92.42
21	https://www.sehatok.com/%D8%A3%D8%B9%D8%B1%D8%A7%D8%B6-%D9%88%D8%A3%D9%85%D8%B1%D8%A7%D8%B6/%D8%B1%D8%A7%D8%A6%D8%AD%D8%A9-%D8%A7%D9%84%D9%81%D9%85-%D8%A7%D9%84%D9%83%D8%B1%D9%8A%D9%87%D8%A9-%D8%A3%D8%B3%D8%A8%D8%A7%D8%A8%D9%87%D8%A7-%D9%88%D8%B7%D8%B1%D9%82-%D8%B9%D9%84%D8%A7%D8%AC%D9%87%D8%A7	1	1	1	1	0	0	0	0	0	0	0	1	1	5	3	3	5	5	1	3	3	1	1	1	5	1	1	40	0	4,546.00	954.00	39.00	4.77	1.00	24.46	5.77	3.88	97.23
22	https://www.marefa.org/%D8%A8%D8%AE%D8%B1_%D9%81%D9%85%D9%88%D9%8A	2	1	1	0	0	0	0	0	0	1	1	1	1	3	5	5	5	5	1	5	3	3	1	1	5	1	3	48	0	11,012.00	2,293.00	113.00	4.80	2023-01-04	20.29	4.57	5.63	98.47
23	https://www.magrabi.com.sa/ar/blog/%D8%B1%D8%A7%D8%A6%D8%AD%D8%A9-%D8%A7%D9%84%D9%81%D9%85-%D8%A7%D9%84%D9%83%D8%B1%D9%8A%D9%87%D8%A9-%D9%85%D9%86-%D8%A7%D9%84%D9%85%D8%B9%D8%AF%D8%A9/	3	1	1	1	0	0	0	0	0	0	0	3	5	5	1	3	3	5	1	3	3	1	3	1	5	1	1	44	0	4,223.00	896.00	40.00	4.71	1.00	22.40	4.96	3.00	99.40
24	https://www.almrsal.com/post/562557	1	1	1	1	0	0	0	0	0	0	0	1	1	5	1	3	3	3	1	1	1	1	1	1	1	1	1	26	0	2,390.00	586.00	15.00	2023-04-08	1.00	39.07	11.47	3.00	82.44
25	https://internationalclinics.com/%D8%B1%D8%A7%D8%A6%D8%AD%D8%A9-%D8%A7%D9%84%D9%81%D9%85-%D8%A7%D9%84%D9%83%D8%B1%D9%8A%D9%87%D8%A9/	3	1	1	1	0	0	0	0	0	0	0	3	5	5	3	1	3	5	1	5	3	3	1	1	5	1	3	48	0	7,276.00	1,443.00	85.00	2023-05-04	1.00	16.98	2.85	3.59	104.89
26	https://www.alarabiya.net/medicine-and-health/2017/04/22/%D8%A7%D9%84%D8%AD%D9%84-%D8%A7%D9%84%D8%B3%D8%AD%D8%B1%D9%8A-%D9%84%D9%84%D8%AA%D8%AE%D9%84%D8%B5-%D9%85%D9%86-%D8%B1%D8%A7%D8%A6%D8%AD%D8%A9-%D8%A7%D9%84%D9%81%D9%85-%D8%A7%D9%84%D9%83%D8%B1%D9%8A%D9%87%D8%A9	5	1	1	1	0	0	0	0	0	1	1	1	1	5	3	3	3	3	1	5	5	1	1	1	1	1	1	36	0	915.00	197.00	6.00	4.64	1.00	32.83	2023-09-02	3.00	88.91
27	https://www.youm7.com/story/2022/3/25/%D9%88%D8%B5%D9%81%D8%A7%D8%AA-%D8%B7%D8%A8%D9%8A%D8%B9%D9%8A%D8%A9-%D9%84%D9%84%D8%AA%D8%AE%D9%84%D8%B5-%D9%85%D9%86-%D8%B1%D8%A7%D8%A6%D8%AD%D8%A9-%D8%A7%D9%84%D9%81%D9%85-%D8%A7%D9%84%D9%83%D8%B1%D9%8A%D9%87%D8%A9-%D8%B9%D8%B4%D8%A7%D9%86-%D8%AA%D8%AA%D9%83%D9%84%D9%85-%D8%A8%D8%B1%D8%A7%D8%AD%D8%AA%D9%83/5703230	5	1	1	1	0	0	0	0	0	0	0	3	5	5	3	3	5	1	1	5	3	3	1	1	5	1	3	48	0	1,684.00	366.00	8.00	4.60	2023-01-07	45.75	14.86	7.74	70.02
28	https://www.bbc.com/arabic/vert-fut-41576459	5	1	1	1	0	0	0	0	0	0	0	1	1	5	3	3	5	3	5	3	3	3	1	1	5	1	3	46	0	5,317.00	1,138.00	49.00	4.67	2023-01-01	23.22	5.34	2023-04-11	98.14
29	https://www.syr-res.com/article/1172.html	1	1	1	1	0	0	0	0	0	0	0	1	1	5	3	3	5	5	1	3	3	1	1	1	5	1	1	40	0	2,891.00	591.00	31.00	4.89	2023-01-01	19.06	3.78	4.39	101.88
30	https://www.ibelieveinsci.com/%D9%85%D8%A7-%D9%87%D9%8A-%D8%A3%D8%B3%D8%A8%D8%A7%D8%A8-%D8%B1%D8%A7%D8%A6%D8%AD%D8%A9-%D8%A7%D9%84%D9%81%D9%85-%D8%A7%D9%84%D9%83%D8%B1%D9%8A%D9%87%D8%A9-%D9%88%D9%83%D9%8A%D9%81-%D9%8A%D9%85%D9%83/	1	1	1	1	0	0	0	0	0	0	0	1	1	5	3	3	5	5	1	1	3	1	1	1	3	5	1	40	0	3,121.00	622.00	22.00	2023-05-02	2023-01-01	28.27	2023-07-31	2023-04-17	92.99
31	https://www.dw.com/ar/%D8%A5%D8%B0%D8%A7-%D8%A3%D8%AF%D8%A7%D8%B1%D8%AA-%D9%81%D8%AA%D8%A7%D8%A9-%D9%88%D8%AC%D9%87%D9%87%D8%A7-%D8%B9%D9%86%D9%83-%D9%81%D8%A3%D8%A8%D8%AD%D8%AB-%D8%B9%D9%86-%D8%A7%D9%84%D8%A3%D8%B3%D8%A8%D8%A7%D8%A8-%D9%81%D9%8A-%D9%81%D9%85%D9%83/a-15358543	5	1	1	1	0	0	0		0	0	0	1	1	5	1	3	3	1	1	5	3	3	1	1	5	1	1	36	0	2,886.00	638.00	27.00	4.52	1.00	23.63	5.48	2023-04-05	97.85
32	https://www.ruoaa.com/health/halitosis-bad-breath-causes-treatment/547/	5	1	1	1	0	0	0	0	0	0	0	1	1	3	1	1	3	3	1	5	3	3	1	1	5	1	1	34	0	4,135.00	912.00	28.00	4.53	2023-01-02	32.57	2023-09-09	2023-05-07	87.88
33	https://www.alittihad.ae/article/16782/2008/%D8%A7%D9%84%D8%A8%D8%AE%D9%80%D8%B1--%D9%88%D8%B1%D8%A7%D8%A1-%D8%A7%D9%84%D9%86%D9%81%D9%88%D8%B1-%D9%81%D9%8A-%D8%A7%D9%84%D8%B9%D9%84%D8%A7%D9%82%D8%A7%D8%AA-%D8%A7%D9%84%D8%B2%D9%88%D8%AC%D9%8A%D8%A9	5	1	4	1	0	0	0	0	0	0	0	1	1	5	1	3	3	1	1	3	1	1	1	1	5	1	1	30	0	5,235.00	1,153.00	2.00	4.54	1.00	576.50	221.05	3.00	-462.91
34	https://www.okaz.com.sa/article/587201	5	1	1	0	0	0	0	0	0	0	0	1	1	5	1	3	3	1	1	3	1	1	1	1	5	1	1	30	0	1,870.00	392.00	14.00	4.77	2023-01-04	28.00	7.61	5.93	90.36
35	https://almrj3.com/i-swear-to-god-i-recovered-from-halitosis/	1	1	1	1	0	0	0	1	0	1	2	3	5	5	5	5	5	5	1	5	3	1	5	1	5	3	5	62	0	4,618.00	1,025.00	36.00	4.51	1.00	28.47	7.34	3.91	93.17
36	https://mawdoo3.com/%D8%B9%D9%84%D8%A7%D8%AC_%D8%B1%D8%A7%D8%A6%D8%AD%D8%A9_%D8%A7%D9%84%D9%81%D9%85_%D8%A8%D8%B3%D8%A8%D8%A8_%D8%A7%D9%84%D9%85%D8%B9%D8%AF%D8%A9	1	1	1	1	1	0	0	0	0	0	0	1	1	5	1	3	3	1	1	1	3	1	1	1	5	1	1	30	0	2,103.00	437.00	22.00	4.81	2023-01-01	19.86	2023-04-04	2023-04-17	101.49
37	https://kw.boots.com/ar/bad-breath/	1	1	1	0	0	0	0	0	0	0	0	1	1	5	1	1	3	1	1	3	3	1	1	1	5	5	1	34	0	4,615.00	1,010.00	43.00	4.57	1.00	23.49	5.39	3.84	98.23
38	https://www.al-jazirah.com/2017/20170617/ln12.htm	5	1	1	1	0	0	0	0	0	0	0	1	1	5	1	3	3	1	1	1	1	1	1	1	1	1	1	24	0	2,635.00	537.00	20.00	4.91	2023-01-01	26.85	6.75	2023-04-22	94.51
39	https://www.albayan.ae/culture/2002-06-02-1.1297052	5	1	1	0	0	0	0	0	0	1	1	1	1	5	1	3	3	1	1	5	3	3	1	1	5	1	1	36	0	5,029.00	1,049.00	18.00	4.79	1.00	58.28	18.94	3.00	63.08
40	https://abunawaf.com/%D8%A7%D9%84%D8%A8%D8%AE%D8%B1-%D8%8C-%D8%B1%D8%A7%D8%A6%D8%AD%D8%A9-%D8%A7%D9%84%D9%81%D9%85/	1	1	1	0	0	0	0	0	0	0	0	3	3	5	1	3	3	1	1	5	3	1	1	1	5	1	1	38	0	4,960.00	1,076.00	30.00	4.61	2023-01-01	35.87	2023-10-26	4.00	85.36
41	https://alghad.com/%D8%B1%D8%A7%D8%A6%D8%AD%D8%A9-%D8%A7%D9%84%D9%81%D9%85-%D8%A7%D9%84%D8%A3%D8%B3%D8%A8%D8%A7%D8%A8-%D9%88%D8%A7%D9%84%D8%B9%D9%84%D8%A7%D8%AC/	5	1	1	0	0	0	0	0	0	0	0	1	1	5	1	3	3	1	1	1	1	1	1	1	1	1	1	24	0	3,769.00	800.00	25.00	4.71	1.00	32.00	8.69	3.00	89.76
42	https://www.aleqt.com/2011/09/01/article_575414.html	5	1	1	1	0	0	0	0	0	0	0	1	1	5	1	3	3	1	1	3	3	3	1	1	5	1	1	34	0	2,349.00	523.00	26.00	4.49	1.00	20.12	2023-04-06	3.00	101.82
43	https://al-maktaba.org/book/31617/53298	1	1	1	0	0	0	0	0	0	0	0	1	1	5	1	3	3	1	1	1	1	1	1	1	1	1	1	24	0	2,836.00	633.00	14.00	4.48	1.00	45.21	13.90	4.46	75.94
44	https://mourassiloun.com/www/node/10645	5	1	1	0	0	0	0	0	0	0	0	1	1	5	1	1	3	1	1	3	1	1	1	1	5	1	1	28	0	1,402.00	290.00	14.00	4.83	1.00	20.71	4.33	3.00	100.92
45	https://www.tbeeb.net/health/%D8%B1%D8%A7%D8%A6%D8%AD%D8%A9-%D8%A7%D9%84%D9%81%D9%85-%D8%A7%D9%84%D9%83%D8%B1%D9%8A%D9%87%D8%A9-%D8%A7%D9%84%D8%A3%D8%B3%D8%A8%D8%A7%D8%A8-%D9%88%D8%B7%D8%B1%D9%82-%D8%A7%D9%84%D8%B9%D9%84%D8%A7/	1	1	1	1	0	0	0	0	0	0	0	1	1	5	1	3	3	1	1	5	3	3	3	1	5	3	1	40	0	32,898.00	6,929.00	325.00	4.75	1.00	21.32	4.58	3.91	100.23
46	https://al-youm9.com/news26364.html	5	1	1	1	0	0	0	0	0	0	0	3	5	5	1	3	3	1	1	5	1	3	1	1	5	1	1	40	0	7,006.00	1,359.00	29.00	2023-05-16	2023-01-02	46.86	14.68	2023-05-27	73.30
47	https://altibbi.com/%D9%85%D8%B5%D8%B7%D9%84%D8%AD%D8%A7%D8%AA-%D8%B7%D8%A8%D9%8A%D8%A9/%D8%A7%D9%85%D8%B1%D8%A7%D8%B6-%D8%A7%D9%84%D9%81%D9%85/%D8%B1%D8%A7%D8%A6%D8%AD%D8%A9-%D8%A7%D9%84%D9%81%D9%85-%D8%A7%D9%84%D9%83%D8%B1%D9%8A%D9%87%D8%A9	1	1	1	1	1	0	0	0	0	0	0	3	5	5	3	3	5	5	1	5	3	1	1	1	5	1	3	50	0	9,721.00	1,911.00	59.00	2023-05-09	1.00	32.39	8.87	3.71	89.18
48	https://www.listerine-me.com/ar/bad-breath/causes	1	1	1	0	0	0	0	0	0	0	0	1	1	5	1	1	3	3	1	1	1	1	1	1	1	3	1	26	0	3,507.00	711.00	33.00	4.93	2023-01-01	21.55	4.68	3.95	99.89
49	https://www.mayoclinic.org/ar/diseases-conditions/bad-breath/symptoms-causes/syc-20350922	3	1	1	1	0	0	0	0	0	0	0	1	1	5	3	3	5	5	1	5	1	1	1	1	5	1	1	40	0	6,615.00	1,383.00	89.00	4.78	1.00	15.54	2.30	3.58	106.22
50	https://www.colgate.com/ar-sa/oral-health/bad-breath/natural-bad-breath-remedies	1	1	1	1	0	0	0	0	0	0	0	1	1	5	1	1	3	5	1	3	3	1	1	1	5	1	1	34	0	1,735.00	376.00	24.00	4.61	2023-01-01	15.67	2.38	2023-04-12	105.88
51	https://www.webteb.com/general-health/diseases/%D8%B1%D8%A7%D8%A6%D8%AD%D8%A9-%D8%A7%D9%84%D9%81%D9%85	1	1	1	1	0	0	0	0	0	0	0	1	1	5	1	1	3	3	1	1	3	1	1	1	3	1	1	28	0	2,811.00	565.00	36.00	4.98	2023-01-05	15.69	2.94	5.58	101.96
52	https://www.kin.es/ar/patologias/halitosis/	1	1	1	1	0	0	0	0	0	0	0	1	1	5	3	1	5	5	1	3	3	1	1	1	5	1	1	38	0	4,240.00	922.00	31.00	4.60	1.00	29.74	7.81	3.00	92.05
53	https://www.dw.com/ar/%D8%B1%D8%A7%D8%A6%D8%AD%D8%A9-%D8%A7%D9%84%D9%81%D9%85-%D8%A7%D9%84%D9%83%D8%B1%D9%8A%D9%87%D8%A9-%D8%A3%D9%85%D8%B1%D8%A7%D8%B6-%D8%AE%D8%B7%D9%8A%D8%B1%D8%A9-%D9%82%D8%AF-%D8%AA%D8%AE%D9%81%D9%8A%D9%87%D8%A7-%D9%87%D8%B0%D9%87-%D8%A7%D9%84%D9%85%D8%B4%D9%83%D9%84%D8%A9/a-63245853	5	1	1	1	1	0	0	0	0	0	0	1	1	5	3	3	5	3	1	3	3	1	3	1	5	1	1	40	0	4,283.00	900.00	61.00	4.76	2023-01-01	14.75	2023-02-03	3.70	106.79
54	https://www.oralbarabia.com/ar-sa/oral-health/conditions/bad-breath/get-rid-of-bad-breath	1	1	1	1	0	0	0	0	0	0	0	1	1	5	1	1	3	3	1	5	1	1	1	1	5	1	1	32	0	1,456.00	287.00	12.00	2023-05-07	2023-01-03	23.92	5.91	5.74	95.31
55	https://www.ahdubai.com/ar/blogs/bad-breath	3	1	1	1	0	0	0	0	0	0	0	1	1	5	1	1	3	1	1	5	3	1	1	1	5	1	1	32	0	3,377.00	694.00	35.00	4.87	1.00	19.83	3.94	3.00	102.11
56	https://www.alarabiya.net/medicine-and-health/2021/01/10/%D8%B1%D8%A7%D8%A6%D8%AD%D8%A9-%D9%81%D9%85-%D9%83%D8%B1%D9%8A%D9%87%D8%A9-%D9%88%D8%B1%D8%A7%D8%A1%D9%87%D8%A7-10-%D8%A3%D8%B3%D8%A8%D8%A7%D8%A8-%D8%A8%D8%B9%D8%B6%D9%87%D8%A7-%D8%AE%D8%B7%D9%8A%D8%B1-	5	1	1	1	0	0	0	0	0	1	1	1	1	5	3	3	5	1	1	1	1	1	1	1	3	1	1	30	0	3,213.00	708.00	31.00	4.54	1.00	22.84	2023-05-12	3.00	99.05
57	https://veskedent.com/%D8%B1%D8%A7%D8%A6%D8%AD%D8%A9-%D8%A7%D9%84%D9%81%D9%85-%D8%A7%D9%84%D9%83%D8%B1%D9%8A%D9%87%D8%A9-%D8%B3%D9%88%D9%92%D8%A1-%D8%A7%D9%84%D9%86%D9%81%D8%B3%D8%8C-%D8%A7%D9%84%D9%86%D9%81%D8%B3-%D8%A7/?lang=ar	3	1	1	1	0	0	0	0	0	0	0	1	1	3	1	1	3	1	1	1	1	1	1	1	3	1	1	22	0	2,046.00	412.00	15.00	4.97	1.00	27.47	6.92	3.00	94.36
58	https://www.skynewsarabia.com/technology/1582257-%D8%AD%D9%84-%D8%A8%D8%B3%D9%8A%D8%B7-%D9%8A%D9%82%D8%B6%D9%8A-%D8%B1%D8%A7%D9%8A%D9%94%D8%AD%D8%A9-%D8%A7%D9%84%D9%81%D9%85-%D8%A7%D9%84%D9%83%D8%B1%D9%8A%D9%87%D8%A9-%D8%A7%D9%84%D8%B3%D8%B1-%D9%87%D8%B0%D8%A7-%D8%A7%D9%84%D8%BA%D8%B0%D8%A7%D8%A1	5	1	1	1	0	0	0	0	0	0	0	1	1	5	3	3	5	3	1	5	5	1	1	1	1	1	1	38	0	1,020.00	199.00	12.00	2023-05-13	2023-01-01	16.58	2.74	3.00	104.98
59	http://www.eurodentalcenter.com/index.php/ar/cosmetic-dentistry/50-medical-articles/470-%D9%87%D9%84-%D8%AA%D8%AD%D8%A8-%D8%A3%D9%86-%D8%AA%D8%AA%D8%AE%D9%84%D8%B5-%D9%85%D9%86-%D8%B1%D8%A7%D8%A6%D8%AD%D8%A9-%D8%A7%D9%84%D9%81%D9%85-%D9%86%D9%87%D8%A7%D8%A6%D9%8A%D8%A7%D8%9F	3	1	1	0	0	0	0	0	0	0	0	3	3	5	1	1	3	1	1	3	3	1	1	1	5	1	1	34	0	5,749.00	1,304.00	50.00	4.41	1.00	26.08	6.43	2023-04-10	95.44
60	https://www.aljazeera.net/health/2022/9/28/%D8%B1%D8%A7%D8%A6%D8%AD%D8%A9-%D8%A7%D9%84%D9%81%D9%85	5	1	1	1	1	0	0	0	0	1	1	1	1	5	3	3	5	5	1	1	1	1	1	1	3	1	1	34	0	2,218.00	468.00	20.00	4.74	1.00	23.40	5.39	2023-04-22	98.12
61	https://www.andalusia-dentalcenters.com/%D8%A7%D9%86%D8%AA%D9%87%D8%AA-%D9%85%D8%B9%D8%A7%D9%86%D8%A7%D8%AA%D9%8A-%D9%85%D8%B9-%D8%B1%D8%A7%D8%A6%D8%AD%D8%A9-%D8%A7%D9%84%D9%81%D9%85	3	1	1	1	0	0	0	0	0	0	0	5	5	5	3	1	5	1	1	3	1	1	5	1	5	1	1	44	0	3,700.00	793.00	50.00	4.67	1.00	15.86	2.40	3.00	106.14
62	https://www.signalmaghreb.com/ar/fresh-breath/%D9%83%D9%8A%D9%81%D9%8A%D8%A9-%D8%A7%D9%84%D8%AA%D8%AE%D9%84%D8%B5-%D9%85%D9%86-%D8%B1%D9%88%D8%A7%D8%A6%D8%AD-%D8%A7%D9%84%D9%81%D9%85-%D8%A7%D9%84%D9%83%D8%B1%D9%8A%D9%87%D8%A9-%D9%88%D9%85%D9%86%D8%B9%D9%87%D8%A7.html	1	1	1	1	0	0	0	0	0	0	0	3	5	5	1	1	3	1	1	3	1	1	1	1	5	1	1	34	0	2,119.00	444.00	21.00	4.77	1.00	21.14	4.46	3.00	100.78
63	https://www.signalarabia.com/ar/dental-health-tips/fresh-breath/how-to-stop-and-prevent-bad-breath.html	1	1	1	1	0	0	0	0	0	0	0	3	5	5	1	1	3	1	1	3	1	1	1	1	5	1	1	34	0	2,024.00	425.00	19.00	4.76	1.00	22.37	4.93	3.00	99.53
64	https://www.elconsolto.com/dental/dental-news/details/2022/12/12/2338554/%D8%B7%D8%A8%D9%8A%D8%A8-%D8%A3%D8%B3%D9%86%D8%A7%D9%86-%D9%8A%D9%86%D8%B5%D8%AD-%D8%A8%D8%AA%D9%86%D8%A7%D9%88%D9%84-%D9%87%D8%B0%D8%A7-%D8%A7%D9%84%D8%AE%D8%B6%D8%A7%D8%B1-%D9%8A%D9%82%D8%B6%D9%8A-%D8%B9%D9%84%D9%89-%D8%B1%D8%A7%D8%A6%D8%AD%D8%A9-%D8%A7%D9%84%D9%81%D9%85-%D8%A7%D9%84%D9%83%D8%B1%D9%8A%D9%87%D8%A9	1	1	1	1	1	0	0	0	0	0	0	1	1	5	1	3	3	3	1	5	3	1	1	1	1	1	1	32	0	1,416.00	292.00	14.00	4.85	1.00	20.86	4.34	3.00	101.07
65	https://arabic.cnn.com/health/article/2019/05/22/halitosis-bad-breath-causes-remedies	5	1	1	0	1	0	0	0	0	0	0	1	1	5	3	3	5	1	1	3	1	1	1	1	5	3	1	36	0	4,472.00	945.00	46.00	4.73	1.00	20.54	2023-04-22	3.00	101.38
66	https://dentdream.com/ar/services/%D8%B1%D8%A7%D8%A6%D8%AD%D8%A9-%D8%A7%D9%84%D9%81%D9%85/	3	1	1	1	0	0	0	0	0	0	0	1	1	5	1	1	3	1	1	1	1	1	1	1	3	1	1	24	0	658.00	145.00	7.00	4.54	1.00	20.71	2023-04-29	3.00	101.21
67	https://www.almasryalyoum.com/news/details/2880139	5	1	1	1	0	0	0	0	0	0	0	1	1	5	1	3	3	1	1	1	1	1	1	1	1	1	1	24	0	1,398.00	304.00	12.00	4.60	1.00	25.33	2023-06-09	3.00	96.52
68	https://cetinkaraca.com/ar/%D9%85%D8%A7-%D9%87%D9%88-%D8%B1%D8%A7%D8%A6%D8%AD%D8%A9-%D8%A7%D9%84%D9%81%D9%85-%D8%A7%D9%84%D9%83%D8%B1%D9%8A%D9%87%D8%A9%D8%9F-%D9%85%D8%A7-%D9%87%D9%8A-%D8%A3%D8%B3%D8%A8%D8%A7%D8%A8-%D8%B1%D8%A7/	1	1	1	1	0	0	0	0	0	0	0	1	1	5	1	1	3	1	1	3	1	1	1	1	5	1	1	28	0	4,764.00	1,051.00	58.00	4.53	2023-01-02	18.12	3.51	4.90	102.15
69	https://www.shifaa.ma/bad-breath-treatment.html	1	1	1	1	0	0	0	0	0	0	0	3	5	5	5	3	5	5	1	5	3	1	1	1	5	1	5	54	0	4,834.00	1,029.00	52.00	4.70	1.00	19.79	3.96	3.76	101.90
70	http://www.alnoum.com/index.php/ar/encrecord/getEncRecord/406/333	1	1	1	1	0	0	1	0	0	0	1	1	1	5	1	1	3	3	1	1	3	3	1	1	3	1	1	30	0	3,164.00	696.00	30.00	4.55	1.00	23.20	2023-05-31	4.00	98.32
71	https://www.medicoverhospitals.in/ar/symptoms/bad-breath	3	1	1	0	0	0	0	0	0	0	0	1	1	5	3	3	5	5	1	5	3	1	1	1	5	3	5	48	0	3,800.00	828.00	46.00	4.59	1.00	18.00	2023-03-27	3.81	103.66
72	https://arabic.rt.com/health/1303923-5-%D8%A3%D8%B3%D8%A8%D8%A7%D8%A8-%D9%84%D8%B1%D8%A7%D8%A6%D8%AD%D8%A9-%D8%A7%D9%84%D9%81%D9%85-%D8%A7%D9%84%D9%83%D8%B1%D9%8A%D9%87%D8%A9-%D9%88%D9%83%D9%8A%D9%81%D9%8A%D8%A9-%D8%A7%D9%84%D8%AA%D8%AE%D9%84%D8%B5-%D9%85%D9%86%D9%87%D8%A7/	5	1	1	1	0	0	0	0	0	0	0	1	1	5	3	3	5	1	1	3	1	1	1	1	5	1	1	34	0	3,935.00	811.00	43.00	4.85	2023-01-01	18.86	3.74	4.87	101.84
73	https://sabq.org/stations/vbwn4f	5	1	1	1	0	0	0	0	0	0	0	1	1	5	1	3	3	1	1	1	1	1	1	1	1	1	1	24	0	1,937.00	422.00	7.00	4.59	1.00	60.29	19.72	3.00	61.05
74	https://www.drmichaels.com/ar/%D9%85%D8%AF%D9%88%D9%86%D8%A9/%D9%83%D9%8A%D9%81-%D8%AA%D8%AD%D8%A7%D9%81%D8%B8-%D8%B9%D9%84%D9%89-%D8%A7%D9%86%D8%AA%D8%B9%D8%A7%D8%B4-%D9%81%D9%85%D9%83-%D9%81%D9%8A-%D8%B1%D9%85%D8%B6%D8%A7%D9%86%D8%9F	3	1	1	1	0	0	0	0	0	0	0	1	1	5	1	3	3	5	1	5	3	1	1	1	5	1	1	38	0	4,981.00	1,092.00	57.00	4.56	1.00	19.16	3.74	3.00	102.40
75	https://saudiperio.org/educational-poster-%D8%B1%D8%A7%D8%A6%D8%AD%D8%A9-%D8%A7%D9%84%D9%81%D9%85-%D8%8C-%D8%A3%D8%B3%D8%A8%D8%A7%D8%A8%D9%87%D8%A7-%D9%88%D8%B9%D9%84%D8%A7%D8%AC%D9%87%D8%A7/	4	1	1	1	0	0	0	0	0	0	0	1	1	5	1	1	3	1	1	1	1	1	1	1	3	1	1	24	0	611.00	125.00	2.00	4.89	1.00	62.50	20.58	3.00	58.80
76	https://www.magrabi.com.sa/ar/tag/%D8%B1%D8%A7%D8%A6%D8%AD%D8%A9-%D8%A7%D9%84%D9%81%D9%85-%D8%A7%D9%84%D9%83%D8%B1%D9%8A%D9%87%D8%A9/	3	1	1	0	0	0	0	0	0	0	0	1	1	5	1	1	3	1	1	1	1	1	1	1	1	1	1	22	0	993.00	225.00	2.00	4.41	1.00	112.50	40.08	3.00	2023-08-05
77	https://www.masrawy.com/howa_w_hya/health/details/2023/1/15/2355860/%D9%85%D9%86%D9%87%D8%A7-%D8%A7%D9%84%D8%B3%D8%B1%D8%B7%D8%A7%D9%86-%D8%A7%D8%AD%D8%B0%D8%B1-%D8%AA%D9%83%D8%B1%D8%A7%D8%B1-%D8%B1%D8%A7%D8%A6%D8%AD%D8%A9-%D8%A7%D9%84%D9%81%D9%85-%D8%A7%D9%84%D9%83%D8%B1%D9%8A%D9%87%D8%A9-%D8%AA%D9%83%D8%B4%D9%81-3-%D9%85%D8%B4%D9%83%D9%84%D8%A7%D8%AA-%D8%B5%D8%AD%D9%8A%D8%A9-%D8%AE%D8%B7%D9%8A%…	5	1	1	1	0	0	0	0	0	0	0	1	1	5	3	3	5	1	1	1	1	1	1	1	1	1	1	28	0	2,136.00	461.00	19.00	4.63	1.00	24.26	5.72	3.00	97.24
78	https://www.alyaum.com/articles/6459802/%D8%A7%D9%84%D8%AD%D9%8A%D8%A7%D8%A9/%D8%B5%D8%AD%D8%A9-%D9%88%D8%AA%D8%BA%D8%B0%D9%8A%D8%A9/%D9%83%D9%8A%D9%81-%D8%AA%D8%AA%D8%AE%D9%84%D8%B5-%D9%85%D9%86-%D8%B1%D8%A7%D8%A6%D8%AD%D8%A9-%D8%A7%D9%84%D9%81%D9%85-%D8%A7%D9%84%D9%83%D8%B1%D9%8A%D9%87%D8%A9-%D9%81%D9%8A-%D8%B1%D9%85%D8%B6%D8%A7%D9%86	5	1	1	1	1	0	0	0	0	0	0	1	1	5	3	3	5	3	1	5	3	1	1	1	5	1	1	40	0	1,620.00	335.00	11.00	4.84	2023-01-01	30.45	2023-08-16	4.65	90.82
79	https://dz.dentalhealth.org/bad-breath	2	1	1	1	0	0	0	0	0	0	0	1	1	5	1	1	3	1	1	5	3	3	1	1	5	3	1	36	0	5,364.00	1,142.00	32.00	4.70	1.00	35.69	2023-10-17	3.97	85.72
80	https://mawdoo3.com/%D8%B9%D9%84%D8%A7%D8%AC_%D8%B1%D8%A7%D8%A6%D8%AD%D8%A9_%D8%A7%D9%84%D9%81%D9%85_%D8%A7%D9%84%D9%83%D8%B1%D9%8A%D9%87%D8%A9	1	1	1	1	1	0	0	0	0	0	0	1	1	3	3	3	5	3	1	3	3	1	1	1	5	1	1	36	0	3,038.00	604.00	26.00	2023-05-03	1.00	23.23	2023-05-27	3.00	98.66
81	https://www.sehatok.com/%D8%A7%D9%84%D8%AD%D9%8A%D8%A7%D8%A9-%D8%A7%D9%84%D8%B5%D8%AD%D9%8A%D8%A9/12-%D8%B3%D8%A8%D8%A8%D8%A7%D9%8B-%D9%84%D8%B1%D8%A7%D8%A6%D8%AD%D8%A9-%D8%A7%D9%84%D9%81%D9%85-%D8%A7%D9%84%D9%83%D8%B1%D9%8A%D9%87%D8%A9-%D8%AA%D8%B9%D8%B1%D9%81-%D8%B9%D9%84%D9%8A%D9%87%D8%A7	1	1	1	1	1	0	0	0	0	0	0	1	1	5	3	3	5	5	1	1	1	1	1	1	3	1	1	34	0	3,548.00	780.00	34.00	4.55	1.00	22.94	2023-05-20	3.94	98.62
82	https://sputnikarabic.ae/20210413/5-%D8%B7%D8%B1%D9%82-%D9%84%D9%84%D8%AA%D8%AE%D9%84%D8%B5-%D9%85%D9%86-%D8%B1%D8%A7%D8%A6%D8%AD%D8%A9-%D8%A7%D9%84%D9%81%D9%85-%D8%A7%D9%84%D9%83%D8%B1%D9%8A%D9%87%D8%A9-%D8%AE%D9%84%D8%A7%D9%84-%D8%B1%D9%85%D8%B6%D8%A7%D9%86-1048679690.html	1	1	1	1	0	0	0	0	0	1	1	1	1	5	3	3	5	5	1	5	3	1	1	1	5	1	1	42	0	1,908.00	396.00	14.00	4.82	2023-01-02	28.29	7.51	5.54	91.60
83	https://www.ilajak.com/blog/bad-breath	1	1	1	1	0	0	0	0	0	0	0	3	3	5	3	3	5	5	1	1	1	1	1	1	1	1	1	36	0	5,247.00	1,117.00	51.00	4.70	1.00	21.90	4.78	3.77	99.78
84	https://dohaclinics.sa/%D8%A3%D8%B3%D8%A8%D8%A7%D8%A8-%D8%B1%D8%A7%D8%A6%D8%AD%D8%A9-%D8%A7%D9%84%D9%81%D9%85-%D8%A7%D9%84%D9%83%D8%B1%D9%8A%D9%87%D8%A9	3	1	1	1	0	0	0	0	0	0	0	1	1	5	1	1	3	1	1	1	1	1	1	1	1	1	1	22	0	2,085.00	446.00	35.00	4.67	1.00	12.74	2023-01-18	3.00	109.30
85	https://www.albayan.ae/interactive/body-talks/2016-01-28-1.2560469	5	1	1	1	0	0	0	0	0	1	1	1	1	5	1	3	3	1	1	3	1	1	1	1	5	1	1	30	0	3,175.00	669.00	32.00	4.75	2023-01-01	20.91	4.43	3.97	100.51
86	https://www.hospitadent.com/ar/%D8%A7%D9%84%D8%B9%D9%84%D8%A7%D8%AC%D8%A7%D8%AA-ar/%D8%B9%D9%84%D8%A7%D8%AC-%D8%B1%D8%A7%D8%A6%D8%AD%D8%A9-%D8%A7%D9%84%D9%81%D9%85-%D8%A7%D9%84%D9%83%D8%B1%D9%8A%D9%87%D8%A9/	3	1	1	1	0	0	0	0	0	0	0	1	1	5	1	1	3	1	1	1	1	1	1	1	3	1	1	24	0	2,950.00	628.00	38.00	4.70	2023-01-01	16.53	2.73	3.89	104.92
87	https://alwatannews.net/Specialist/%D8%B1%D9%85%D8%B6%D8%A7%D9%86/article/937106/%D8%AF-%D9%87%D9%86%D8%A7%D8%A1-%D8%A7%D9%84%D8%AE%D8%A7%D9%86-14-%D9%86%D8%B5%D9%8A%D8%AD%D8%A9-%D9%84%D9%84%D8%AA%D8%AE%D9%84%D8%B5-%D9%85%D9%86-%D8%B1%D8%A7%D8%A6%D8%AD%D8%A9-%D8%A7%D9%84%D9%81%D9%85-%D8%A7%D9%84%D9%83%D8%B1%D9%8A%D9%87%D8%A9-%D9%81%D9%8A-%D8%B1%D9%85%D8%B6%D8%A7%D9%86	5	1	1	1	0	0	0	0	0	0	0	1	1	5	1	3	3	1	1	3	3	1	1	1	5	1	1	32	0	3,147.00	646.00	23.00	4.87	1.00	28.09	2023-07-16	3.00	93.73
88	https://www.emaratalyoum.com/life/four-sides/2020-07-13-1.1374248	5	1	1	1	0	0	0	0	0	1	1	3	5	5	3	3	5	1	1	3	1	1	1	1	5	5	1	44	0	2,711.00	567.00	29.00	4.78	1.00	19.55	3.84	3.00	102.39
89	https://www.rudawarabia.net/arabic/tandrusti/18052016	1	1	1	1	0	0	0	0	0	0	0	3	5	5	1	3	3	1	1	5	5	1	1	1	1	1	1	38	0	1,391.00	297.00	10.00	4.68	2023-01-03	29.70	2023-08-15	6.00	89.53
90	https://www.dentakademi.com.tr/ar/%D8%B9%D9%84%D8%A7%D8%AC-%D8%B1%D8%A7%D8%A6%D8%AD%D8%A9-%D8%A7%D9%84%D9%81%D9%85-%D8%A7%D9%84%D9%83%D8%B1%D9%8A%D9%87%D8%A9/	3	1	1	1	0	0	0	0	0	0	0	1	1	5	1	3	3	1	1	3	1	1	1	1	5	1	1	30	0	2,403.00	526.00	28.00	4.57	1.00	18.79	3.54	3.00	103.17
91	https://www.topdoctors.com.sa/medical-articles/know-what-causes-bad-breath-and-how-to-avoid-it/	1	1	1	1	0	0	0	0	0	0	0	3	5	5	1	3	3	5	1	3	1	1	1	1	5	1	1	40	0	3,324.00	698.00	28.00	4.76	1.00	24.93	5.97	3.00	96.69
92	https://aawsat.com/home/article/1655176/5-%D8%A3%D8%B3%D8%A8%D8%A7%D8%A8-%D9%84%D8%AA%D8%BA%D9%8A%D9%91%D8%B1-%D8%B1%D8%A7%D8%A6%D8%AD%D8%A9-%D8%A7%D9%84%D9%81%D9%85	5	1	1	1	0	0	0	0	0	0	0	1	1	5	3	3	5	1	1	1	1	1	1	1	1	1	1	28	0	5,071.00	1,071.00	41.00	4.73	2023-01-01	26.12	6.56	4.48	94.54
93	https://www.alriyadh.com/565789	5	1	1	0	0	0	0	0	0	0	0	1	1	5	1	3	3	1	1	1	1	1	1	1	3	1	1	26	0	3,252.00	725.00	31.00	4.49	1.00	23.39	5.38	3.98	98.15
94	https://yemenshabab.net/panorama/79362	5	1	1	1	0	0	0	0	0	0	0	1	1	5	3	3	5	1	1	1	1	1	1	1	1	1	1	28	0	2,190.00	464.00	22.00	4.72	1.00	21.09	4.49	2023-04-17	100.46
95	https://twasul.info/2105428/%D9%81%D9%88%D8%A7%D8%A6%D8%AF-%D9%85%D8%B0%D9%87%D9%84%D8%A9-%D9%84%D8%AE%D9%84-%D8%A7%D9%84%D8%AA%D9%81%D8%A7%D8%AD-%D9%85%D8%A7%D8%B0%D8%A7-%D8%B9%D9%86-%D8%B1%D8%A7%D8%A6%D8%AD%D8%A9-%D8%A7/	5	2	1	1	0	0	0	0	0	0	0	1	1	5	1	3	3	1	1	5	5	1	1	1	1	1	1	32	0	823.00	185.00	9.00	4.45	1.00	20.56	2023-04-23	3.00	101.37
96	https://emarat-news.ae/830929/%D8%AD%D9%8A%D9%84%D8%A9-%D9%85%D8%AF%D9%87%D8%B4%D8%A9-%D9%84%D9%84%D9%82%D8%B6%D8%A7%D8%A1-%D8%B9%D9%84%D9%89-%D8%B1%D8%A7%D8%A6%D8%AD%D8%A9-%D8%A7%D9%84%D9%81%D9%85-%D8%A7%D9%84%D9%83%D8%B1%D9%8A/	5	1	1	1	0	0	0	0	0	0	0	3	5	5	1	3	3	1	1	5	3	1	1	1	5	1	1	40	0	816.00	168.00	10.00	4.86	2023-01-10	16.80	3.89	6.00	97.13
97	http://albaathmedia.sy/2023/04/30/%D8%B1%D8%A7%D8%A6%D8%AD%D8%A9-%D8%A7%D9%84%D9%81%D9%85-%D8%A7%D9%84%D9%83%D8%B1%D9%8A%D9%87%D8%A9-%D8%B9%D9%86%D8%AF-%D8%A7%D9%84%D8%A3%D8%B7%D9%81%D8%A7%D9%84-%D8%A3%D8%B3%D8%A8%D8%A7%D8%A8/	5	1	1	1	0	0	0	0	0	0	0	1	1	5	1	3	3	1	1	3	1	1	1	1	5	1	1	30	0	4,513.00	985.00	43.00	4.58	1.00	22.91	2023-05-16	3.00	98.90
98	https://souqaldawaa.com/%D8%AA%D8%B5%D9%8A%D8%A8-%D8%AB%D9%84%D8%AB-%D8%B3%D9%83%D8%A7%D9%86-%D8%A7%D9%84%D8%B9%D8%A7%D9%84%D9%85-%D8%A7%D9%84%D8%AF%D9%83%D8%AA%D9%88%D8%B1-%D9%85%D8%B5%D8%B7%D9%81%D9%89-%D9%85%D8%AD%D9%85/	1	1	1	1	0	0	0	0	0	0	0	1	1	5	1	3	3	1	1	1	1	1	1	1	1	1	1	24	0	1,332.00	282.00	7.00	4.72	1.00	40.29	11.92	3.00	81.35
99	https://sadaalomma.com/%D8%AA%D8%AC%D8%B1%D8%A8%D8%AA%D9%8A-%D9%85%D8%B9-%D8%B1%D8%A7%D8%A6%D8%AD%D8%A9-%D8%A7%D9%84%D9%81%D9%85-%D8%A7%D9%84%D9%83%D8%B1%D9%8A%D9%87%D8%A9/	1	1	1	1	0	0	0	0	0	0	0	3	5	5	1	3	3	1	1	3	3	3	1	1	5	1	3	42	0	3,857.00	763.00	39.00	2023-05-06	2023-01-01	19.56	3.92	2023-04-24	101.82
100	https://pressbee.net/show6200122.html?title=%D8%AD%D9%8A%D9%84%D8%A9-%D9%85%D8%AF%D9%87%D8%B4%D8%A9-%D9%84%D9%84%D9%82%D8%B6%D8%A7%D8%A1-%D8%B9%D9%84%D9%89-%D8%B1%D8%A7%D8%A6%D8%AD%D8%A9-%D8%A7%D9%84%D9%81%D9%85-%D8%A7%D9%84%D9%83%D8%B1%D9%8A%D9%87%D8%A9	1	1	1	0	0	0	0	0	0	0	0	3	3	5	3	3	5	5	1	5	3	1	1	1	5	1	3	48	0	1,183.00	242.00	14.00	4.89	1.00	17.29	2.95	3.00	104.69
101	https://www.mogazmasr.com/health/188204/%D8%A7%D8%B3%D9%87%D9%84-%D8%B9%D9%84%D8%A7%D8%AC-%D8%B1%D8%A7%D8%A6%D8%AD%D8%A9-%D8%A7%D9%84%D9%81%D9%85-%D8%A7%D9%84%D9%83%D8%B1%D9%8A%D9%87%D8%A9-%D9%86%D9%87%D8%A7%D8%A6%D9%8A%D8%A7	5	1	1	1	0	0	0	0	0	0	0	3	5	3	1	1	3	1	1	3	3	1	1	1	5	1	1	34	0	4,172.00	903.00	38.00	4.62	1.00	23.76	5.48	3.00	98.12
102	https://www.alayam.com/Article/alayam-article/89717/Index.html	5	1	1	1	0	1	0	0	0	0	0	1	1	5	1	3	3	1	1	3	1	1	1	1	5	1	1	30	0	2,541.00	521.00	43.00	4.88	1.00	2023-12-12	0.96	3.00	109.77
103	https://www.aljazeera.net/women/2021/11/1/%D9%85%D8%A7-%D8%B3%D8%B1-%D8%B1%D8%A7%D8%A6%D8%AD%D8%A9-%D8%A7%D9%84%D9%81%D9%85-%D8%A7%D9%84%D9%83%D8%B1%D9%8A%D9%87%D8%A9-%D8%A3%D8%AB%D9%86%D8%A7%D8%A1-%D9%81%D8%AA%D8%B1%D8%A9	5	1	1	1	0	0	0	0	0	0	0	3	3	5	3	3	5	5	1	3	1	1	1	1	5	1	1	42	0	3,912.00	815.00	37.00	4.80	1.00	22.03	4.86	3.90	99.46
104	https://www.keepthesmile.me/ar/%D9%86%D8%B5%D8%A7%D8%A6%D8%AD-%D8%AD%D9%88%D9%84-%D8%A7%D9%84%D8%B9%D9%86%D8%A7%D9%8A%D8%A9-%D8%A8%D8%A7%D9%84%D9%81%D9%85-%D9%88%D8%A7%D9%84%D8%A3%D8%B3%D9%86%D8%A7%D9%86/%D8%B1%D8%A7%D8%A6%D8%AD%D8%A9-%D8%A7%D9%84%D9%81%D9%85-%D8%A7%D9%84%D9%83%D8%B1%D9%8A%D9%87%D8%A9-%D9%88%D8%B7%D8%B1%D9%82-%D8%A7%D9%84%D8%B9%D9%84%D8%A7%D8%AC-%D9%88%D8%A7%D9%84%D9%88%D9%82%D8%…	1	1	1	1	0	0	0	0	0	0	0	1	1	5	1	1	3	1	1	5	3	1	1	1	5	5	1	36	0	2,208.00	446.00	22.00	4.95	2023-01-02	20.27	4.35	4.65	99.95
105	https://www.philips.sa/c-m-pe/ohc-platform/information/how-to-keep-your-breath-fresh	1	1	1	1	0	0	0	0	0	0	0	3	3	5	1	1	3	1	1	1	1	1	1	1	3	1	1	28	0	1,577.00	337.00	19.00	4.68	2023-01-01	17.74	2023-03-30	2023-04-26	102.98
106	https://www.alqabas.com/article/5753600	5	1	1	1	0	0	0	0	0	0	0	1	1	5	1	3	3	1	1	1	1	1	1	1	3	1	1	26	0	1,092.00	240.00	11.00	4.55	2023-01-03	21.82	2023-05-06	5.34	97.62
107	https://jamilian.net/ar/%D8%B3%D8%A8%D8%A8-%D8%B1%D8%A7%D8%A6%D8%AD%D8%A9-%D8%A7%D9%84%D9%81%D9%85-%D8%A7%D9%84%D9%83%D8%B1%D9%8A%D9%87%D8%A9-%D8%B9%D9%86%D8%AF-%D8%A7%D9%84%D8%A7%D8%B7%D9%81%D8%A7%D9%84/	3	1	1	1	0	0	1	0	0	0	1	3	5	5	1	3	3	3	1	3	3	1	1	1	3	1	1	38	0	4,603.00	983.00	48.00	4.68	1.00	20.48	2023-04-20	3.00	101.45
108	https://www.dw.com/ar/%D8%B1%D8%A7%D8%A6%D8%AD%D8%A9-%D8%A7%D9%84%D9%81%D9%85/t-18658889	5	1	1	0	0	0	0	0	0	0	0	1	1	5	1	3	3	1	1	1	1	1	1	1	3	1	1	26	0	416.00	86.00	2.00	4.84	1.00	43.00	12.98	3.00	78.59
109	https://www.almrsal.com/post/1081570	1	1	1	1	0	0	0	1	0	0	1	1	1	5	5	3	5	5	1	3	3	1	1	1	5	1	1	42	0	5,100.00	1,045.00	28.00	4.88	2023-01-04	37.32	2023-11-22	6.43	81.12
110	https://saswiss.com/%D8%AA%D8%B9%D8%B1%D9%81-%D8%B9%D9%84%D9%89-%D8%B3%D8%A8%D8%A8-%D8%B1%D8%A7%D8%A6%D8%AD%D8%A9-%D8%A7%D9%84%D9%81%D9%85-%D8%A7%D9%84%D9%83%D8%B1%D9%8A%D9%87%D8%A9-%D8%A7%D9%84%D8%AF%D8%A7%D8%A6%D9%85-2	3	1	1	1	0	0	0	0	0	0	0	1	1	5	1	1	3	1	1	3	3	1	1	1	5	1	1	30	0	2,551.00	522.00	30.00	4.89	1.00	17.40	3.00	3.00	104.57
111	https://jeddah.saudigermanhealth.com/ar/health-library/article/CON-20155310	3	1	1	0	0	0	0	0	0	0	0	1	1	5	1	3	3	1	1	5	3	1	1	1	5	1	1	34	0	6,599.00	1,379.00	90.00	4.79	1.00	15.32	2023-02-19	3.00	106.68
112	https://arabic.rt.com/health/1218824-%D8%B1%D8%A7%D8%A6%D8%AD%D8%A9-%D9%81%D9%8A-%D8%A7%D9%84%D8%A3%D9%86%D9%81%D8%A7%D8%B3-%D9%82%D8%AF-%D8%AA%D9%83%D9%88%D9%86-%D8%B9%D9%84%D8%A7%D9%85%D8%A9-%D8%AA%D8%AD%D8%B0%D9%8A%D8%B1%D9%8A%D8%A9-%D9%84%D9%84%D8%A5%D8%B5%D8%A7%D8%A8%D8%A9-%D8%A8%D9%85%D8%B1%D8%B6-%D8%A7%D9%84%D9%83%D8%A8%D8%AF-%D8%A7%D9%84%D8%AF%D9%87%D9%86%D9%8A/	5	2	1	1	0	0	0	0	0	0	0	1	1	5	3	3	5	1	1	1	1	1	1	1	1	1	1	28	0	1,702.00	351.00	17.00	4.85	2023-01-02	20.65	4.53	4.88	99.35
113	https://www.youm7.com/story/2018/12/26/%D8%B1%D8%A7%D8%A6%D8%AD%D8%A9-%D8%A7%D9%84%D9%81%D9%85-%D8%A7%D9%84%D9%83%D8%B1%D9%8A%D9%87%D8%A9-%D8%AF%D9%83%D8%AA%D9%88%D8%B1-%D8%A3%D8%AD%D9%85%D8%AF-%D8%A7%D9%84%D9%82%D9%81%D8%A7%D8%B5-%D9%87%D9%8A%D9%82%D9%88%D9%84%D9%83-%D8%A7%D9%84%D8%AD%D9%84-%D8%A7%D9%84%D9%86%D9%87%D8%A7%D8%A6%D9%89-%D9%84%D9%84%D9%85%D8%B4%D9%83%D9%84%D8%A9/4075607	5	1	1	1	0	0	0	0	0	0	0	1	1	5	1	3	3	5	1	3	1	1	1	1	5	1	1	34	0	3,319.00	685.00	14.00	4.85	2023-01-02	48.93	15.57	5.54	70.60
114	https://medical-house.net/ar/article/%D8%B1%D8%A7%D8%A6%D8%AD%D8%A9-%D8%A7%D9%84%D9%81%D9%85-%D8%A7%D9%84%D9%83%D8%B1%D9%8A%D9%87%D8%A9-1	1	1	1	1	0	0	0	0	0	0	0	1	1	5	3	3	5	5	1	1	1	1	1	1	5	1	1	36	0	1,925.00	402.00	28.00	4.79	1.00	14.36	1.81	3.00	107.66
115	https://www.salamati24.com/ar/blog-post/10900/%D9%85%D8%A7-%D9%8A%D8%AC%D8%A8-%D8%A3%D9%86-%D8%AA%D8%B9%D9%84%D9%85-%D8%AD%D9%88%D9%84-%D8%B1%D8%A7%D8%A6%D8%AD%D8%A9-%D8%A7%D9%84%D9%81%D9%85-%D8%A7%D9%84%D9%83%D8%B1%D9%8A%D9%87%D8%A9	1	1	1	1	0	0	0	0	0	0	0	1	1	5	3	1	5	3	1	5	1	1	1	1	5	1	1	36	0	7,594.00	1,669.00	59.00	4.55	1.00	28.29	2023-07-28	3.71	93.27
116	https://yemenshabab.net/panorama/62740	5	1	1	1	0	0	0	0	0	0	0	1	1	5	3	3	5	1	1	3	1	1	1	1	3	1	1	32	0	3,026.00	666.00	28.00	4.54	1.00	23.79	5.49	3.00	98.09
117	https://www.elaosboa.com/606084/	5	1	1	1	0	0	0	0	0	0	0	1	1	5	1	3	3	1	1	3	3	1	1	1	5	1	1	32	0	2,808.00	584.00	39.00	4.81	2023-01-05	14.97	2.64	5.48	102.83
118	https://thenationpress.net/news-183599.html	5	1	1	1	0	0	0	0	0	0	0	3	5	5	3	3	5	1	1	3	3	1	1	1	5	3	3	46	0	2,046.00	410.00	11.00	4.99	1.00	37.27	10.75	3.00	84.40
119	https://www.sayidaty.net/node/1091876/%D8%B3%D9%8A%D8%AF%D8%AA%D9%8A-%D9%88%D8%B7%D9%81%D9%84%D9%83/%D9%85%D9%88%D9%84%D9%88%D8%AF%D9%83/%D8%A3%D8%B3%D8%A8%D8%A7%D8%A8-%D8%B1%D8%A7%D8%A6%D8%AD%D8%A9-%D8%A7%D9%84%D9%81%D9%85-%D8%A7%D9%84%D9%83%D8%B1%D9%8A%D9%87%D8%A9-%D8%B9%D9%86%D8%AF-%D8%A7%D9%84%D8%B1%D8%B6%D8%B9-%D9%88%D8%A7%D9%84%D8%A3%D8%B7%D9%81%D8%A7%D9%84	5	1	1	1	0	0	0	0	0	0	0	1	1	5	1	3	3	3	1	3	3	1	1	1	5	1	1	34	0	5,869.00	1,223.00	2.00	4.80	1.00	611.50	234.71	6.87	-498.58
120	https://nabedalarab.com/bad-breath/	5	1	1	1	1	0	0	0	0	0	0	1	1	5	1	3	3	1	1	3	3	1	1	1	5	3	1	34	0	5,490.00	1,167.00	42.00	4.70	2023-01-01	27.79	2023-07-11	2023-04-20	93.60
121	https://www.maganin.com/Content.asp?ContentID=22360	1	1	1	1	0	0	0	1	0	1	2	1	1	5	5	5	5	5	1	3	3	1	1	1	5	1	1	44	0	4,597.00	981.00	52.00	4.69	2023-01-06	18.87	2023-04-24	2023-06-04	98.26
122	https://www.her-news.com/64096	5	1	1	1	0	0	0	0	0	0	0	1	1	5	1	3	3	1	1	1	1	1	1	1	1	1	1	24	0	1,261.00	269.00	8.00	4.69	1.00	33.62	9.32	3.00	88.11
123	https://www.masrawy.com/howa_w_hya/health/details/2021/1/11/1948449/%D8%B1%D8%A7%D8%A6%D8%AD%D8%A9-%D9%81%D9%85-%D9%83%D8%B1%D9%8A%D9%87%D8%A9-%D9%88%D8%B1%D8%A7%D8%A1%D9%87%D8%A7-10-%D8%A3%D8%B3%D8%A8%D8%A7%D8%A8-%D8%A8%D8%B9%D8%B6%D9%87%D8%A7-%D8%AE%D8%B7%D9%8A%D8%B1	5	1	1	1	0	0	0	0	0	0	0	1	1	5	3	3	5	1	1	1	1	1	1	1	3	1	1	30	0	3,200.00	697.00	30.00	4.59	1.00	23.23	2023-05-27	3.00	98.65
124	https://www.arabwalls.com/%D8%B1%D8%A7%D8%A6%D8%AD%D8%A9-%D8%A7%D9%84%D9%81%D9%85-%D8%A7%D9%84%D9%83%D8%B1%D9%8A%D9%87%D8%A9/	1	1	1	1	0	0	0	0	0	0	0	1	1	5	3	3	3	5	1	3	3	1	1	1	5	1	1	38	0	3,389.00	737.00	42.00	4.60	1.00	17.55	2023-03-05	3.00	104.42
125	https://samanews.ps/ar/post/311691/%D9%83%D9%8A%D9%81-%D8%AA%D8%B8%D9%87%D8%B1-%D8%B1%D8%A7%D8%A6%D8%AD%D8%A9-%D8%A7%D9%84%D9%81%D9%85-%D8%A7%D9%84%D9%83%D8%B1%D9%8A%D9%87%D8%A9%D8%9F	5	1	1	1	0	0	0	0	0	0	0	1	1	5	1	3	3	1	1	1	1	1	1	1	1	1	1	24	0	1,180.00	232.00	9.00	2023-05-09	2023-01-10	25.78	7.48	2023-07-08	87.32
126	https://maqlat.net/1417.html	1	1	1	1	0	0	0	0	0	0	0	1	1	5	1	3	3	1	1	5	5	1	1	1	5	1	1	36	0	3,723.00	773.00	38.00	4.82	2023-01-03	20.34	4.54	5.51	98.74
127	https://arabiaparenting.firstcry.com/articles/3176-%D8%B1%D8%A7%D8%A6%D8%AD%D8%A9-%D8%A7%D9%84%D9%81%D9%85-%D8%A7%D9%84%D9%83%D8%B1%D9%8A%D9%87%D8%A9-%D8%B9%D9%86%D8%AF-%D8%A7%D9%84%D8%A3%D8%B7%D9%81%D8%A7%D9%84/	1	1	1	1	0	0	0	0	0	0	0	1	1	5	1	1	3	1	1	3	3	1	1	1	5	1	1	30	0	6,452.00	1,397.00	87.00	4.62	1.00	16.06	2.47	3.00	105.94
